# Supplementary material for: Prevalence and Social Determinants of Food Insecurity among College Students during the COVID-19 Pandemic
Source: Nutrients. 2020 Aug 20;12(9):2515. doi: 10.3390/nu12092515 (PMC7551032; doi:10.3390/nu12092515)
Supplement: Supplementary file 1 [file nutrients-12-02515-s001.zip]

Archive with 1 entries (1 files):
- nutrients-898186-supplementary.docx
